# Supplementary material for: Demethylation of leptin promoter in gestational diabetes mellitus: evidence from a mouse model
Source: Front Cell Dev Biol. 2026 Jan 21;14:1729477. doi: 10.3389/fcell.2026.1729477 (PMC12868201; doi:10.3389/fcell.2026.1729477)
Supplement: Supplementary file 1 [file Table1.xlsx]

## Sheet: Sheet1
Name	M-Sequence (5’-3’)	U-Sequence (5’-3’)
CpG1 primer	F： TTTTTAAGTTATTGGTCGT	F：TTTTAAGTTATTGGTTGTG
	R： TTAGTTTAGTTTGATATGTT	R：GTTAGTTTAGTTTGATATGT
CpG2 primer	F： TTGGTCGTGGAGATTTTC	F：ATTGGTTGTGGAGATTTTT
	R： TAAGGAAGATGTTTTTAGG	R：TAAGGAAGATGTTTTTAGG
CpG3 primer	F： ATTAGGTAATGAGATTTTAC	F：GATTAGGTAATGAGATTTTAT
	R： TACGGTTGGTTCGTTTTT	R：GTATGGTTGGTTTGTTTTT
CpG4 primer	F： TGTTGTTTAGTTTATATAGC	F：TTGTTGTTTAGTTTATATAGT
	R： TGTTTTTGTATTCGTGGTT	R：TTGTTTTTGTATTTGTGGTT
CpG5 primer	F： TATATAGCGTTAGTAGGC	F：TTTATATAGTGTTAGTAGGT
	R： AATTTTTGCGTTGTTTTTGT	R：TAATTTTTGTGTTGTTTTTGT
CpG6 primer	F： TAGGTGGTTAGGAGGGAC	F：TAGGTGGTTAGGAGGGAT
	R： TTTAATTTAGAATTAATTGGTT	R：TTTAATTTAGAATTAATTGGTT
CpG7 primer	F： AGGAGGGACGAGTTAGTC	F：AGGAGGGATGAGTTAGTT
	R： GGTTTTAAGTTTAATTTAGAAT	R：GGTTTTAAGTTTAATTTAGAAT
CpG8 primer	F： TTTTTATTTGCGAGTTCG	F：GAGTTAGTTGTGTTATTTTT
	R： TTTTGTGAAGTAGGTTTTA	R：TTGAGTGTGTTGGGTTTG
CpG9 primer	F： TTTTTATTTGCGAGTTCG	F：TTTTTATTTGTGAGTTTGG
	R：TTTTGTGAAGTAGGTTTTA	R：GTTTTGTGAAGTAGGTTTT
CpG10 primer	F： ATTATTAGTTTGTTAGGTAC	F：TATTATTAGTTTGTTAGGTAT
	R：TTTTGGTTAGATGTATAGTA	R：TTTTGGTTAGATGTATAGTA
CpG11 primer	F： TTAGGTACGATGTAATTAC	F：GTTAGGTATGATGTAATTAT
	R：TAAGTTGGGTTTTTGGTTA	R：TAAGTTGGGTTTTTGGTTA
CpG12 primer	F： TTACGAATGTAAAAGTAGC	F：AATTATGAATGTAAAAGTAGT
	R：AGGTTTATAACGTTTTTAAG	R：AAGGTTTATAATGTTTTTAAG
CpG13 primer	F： AGCGTAAGGATTGTGGGC	F：AGTGTAAGGATTGTGGGT
	R：AAAATTTAGTAGAAGGTTTTT	R：AAAATTTAGTAGAAGGTTTTT
CpG14 primer	F： TAAAAGTTTAGTTTAGAGAC	F：TTAAAAGTTTAGTTTAGAGAT
	R：ATTTGTATTTTGTTGAGGTT	R：ATTTGTATTTTGTTGAGGTT
CpG15 primer	F： GGTTTTTGTTGAATGGAC	F：AGGTTTTTGTTGAATGGAT
	R：TTAGTGGTTAGAGTATTTTT	R：TTAGTGGTTAGAGTATTTTT
CpG16 primer	F： TTTAGTAGGATGTAGGTTT	F：TTTAGTAGGATGTAGGTTT
	R：TTAGGTGATTATGTTAGTTT	R：TTAGGTGATTATGTTAGTTT
CpG17 primer	F： TTTAGAGATTATTAGATGGC	F：TTTAGAGATTATTAGATGGT
	R：GATATAGGTATTTTATTTTTATT	R：GATATAGGTATTTTATTTTTATT
